# Supplementary material for: Fetal Exposure to Maternal Smoking and Neonatal Metabolite Profiles
Source: Metabolites. 2022 Nov 11;12(11):1101. doi: 10.3390/metabo12111101 (PMC9692997; doi:10.3390/metabo12111101)
Supplement: Supplementary file 1 [file metabolites-12-01101-s001.zip]

Archive with 1 entries (1 files):
- metabolites-1979112-Supplementary.pdf
